# Supplementary material for: Hematological Toxicities of Concurrent Chemoradiotherapies in Head and Neck Cancers: Comparison Among Cisplatin, Nedaplatin, Lobaplatin, and Nimotuzumab
Source: Front Oncol. 2021 Oct 21;11:762366. doi: 10.3389/fonc.2021.762366 (PMC8566976; doi:10.3389/fonc.2021.762366)
Supplement: Supplementary file 1 [file DataSheet_1.zip]

Archive with 1 entries (1 files):
- Revised Supplementary materials.docx
